# Supplementary material for: MITE insertion-dependent expression of CitRKD1 with a RWP-RK domain regulates somatic embryogenesis in citrus nucellar tissues
Source: BMC Plant Biol. 2018 Aug 13;18:166. doi: 10.1186/s12870-018-1369-3 (PMC6090715; doi:10.1186/s12870-018-1369-3)
Supplement: Supplementary file 1 — Table S1. Primer sequences of candidate genes on polyembryonic locus for RT-PCR. (XLSX 10 kb) [file 12870_2018_1369_MOESM1_ESM.xlsx]

## Sheet: Sheet1
Supplemental Table 1. Primer sequences of candidate genes on polyembryonic locus for RT-PCR.
Gene	Function	Accession number	Primer	Sequence (5'→3')
EF1-α	Elongation factor I alpha	LLL1342	Forward	TCAAGGATCTCAAGCGTGGTT
			Reverse	CTTCCCTGGCCGGATCAT
NP-ORF23	Heat shock protein like	AB573149 (ORF19)	Forward	CGACTCCGCTGACAACAAGTCATT
			Reverse	TGCTCAATGGTCTTGGGCTTCT
NP-ORF24	phosphoribosylaminoimidazole carboxylase	AB573149 (ORF20)	Forward	CAACTGATGGCGACGGGAAACT
			Reverse	CCGACCCGGATGCTATTTCCATT
NP-ORF44	RWP-RK domain-containing protein	AB573149 (ORF38)	Forward	CTAGGGCCATTGTGCCGTACCA
			Reverse	TGAATGATTTCTCTGAGCACCAGGCAA
NP-ORF60	Myb-like DNA binding protein	AB573149 (ORF53)	Forward	AGGTCTTAAGAGATGCGGGAAG
			Reverse	AATAAAATTGGAGCCTCACGATCA
