# Supplementary material for: MITE insertion-dependent expression of CitRKD1 with a RWP-RK domain regulates somatic embryogenesis in citrus nucellar tissues
Source: BMC Plant Biol. 2018 Aug 13;18:166. doi: 10.1186/s12870-018-1369-3 (PMC6090715; doi:10.1186/s12870-018-1369-3)
Supplement: Supplementary file 2 — Table S2. Highly expressed genes in polyembryonic reproductive tissues selected by microarray analysis. (XLSX 24 kb) [file 12870_2018_1369_MOESM2_ESM.xlsx]

## Sheet: SUP table
Supplementary Table 2. Highly expressed genes in polyembryonic reproductive tissues selected by microarray analysis.
Code	Probe ID	Fold exchange value ('Harumi'/'Kiyomi')				Probe origin	Scafold No.	Gene annotation
		DAF15	DAF30	DAF45	DFA60
1	NP-ORF44	7.75428	16.0028	12.9009	10.6205	Polyembyonic locus	1	RWP-RK domain-containing protein
2	C11457	173.627	291.514	213.701	99.5273	Ciclev10011481m	6	Nucleosome assembly protein 1;2
3	C30182	77.3891	29.5445	178.566	143.775	Ciclev10030251m	8	FAD/NAD(P)-binding oxidoreductase family protein
4	C26287	45.4507	48.9273	54.4322	13.2379	Ciclev10026347m	7	S-adenosyl-L-methionine-dependent methyltransferases superfamily protein
5	C26858	44.0085	56.8132	33.9787	37.4995	Ciclev10026918m	7	S-adenosyl-L-methionine-dependent methyltransferases superfamily protein
6	C15305	41.8081	80.9142	22.9294	68.7318	Ciclev10015331m	2	Unknown
7	C26995	38.9106	71.4055	87.1696	154.946	Ciclev10027055m	7	Unknown
8	C28475	34.1179	53.435	63.4532	52.7382	Ciclev10028542m	8	Regulator of Vps4 activity in the MVB pathway protein
9	C28306	32.8224	15.2005	15.5348	9.01126	Ciclev10028371m	8	Serine carboxypeptidase-like 17
10	C27489	28.7806	56.2828	51.0372	27.1144	Ciclev10027550m	7	Major facilitator superfamily protein
11	C24536	25.1474	90.6739	49.2206	23.0707	Ciclev10024591m	3	MAP kinase kinase 7
12	C17639	20.842	2.85594	2.73475	3.81586	Ciclev10017671m	2	RING/U-box superfamily protein
13	C28657	19.714	26.3551	39.7942	28.3045	Ciclev10028725m	8	Eukaryotic aspartyl protease family protein
14	C15416	19.6806	20.0135	5.6411	3.74694	Ciclev10015442m	2	Unknown
15	C12771	19.4086	50.789	28.3857	32.1324	Ciclev10012795m	6	UDP-Glycosyltransferase superfamily protein
16	C10477	15.91	21.3	21.91	19.32	Ciclev10010497m	1	RWP-RK domain-containing protein
17	C16287	15.3374	11.1473	28.8129	10.9307	Ciclev10016313m	2	ELMO/CED-12 family protein
18	C03152	14.0953	14.6481	21.5836	10.4316	Ciclev10003154m	5	NB-ARC domain-containing disease resistance protein
19	C03406	12.7667	11.2765	4.49753	2.87114	Ciclev10003410m	5	NB-ARC domain-containing disease resistance protein
20	C16740	11.828	12.7357	9.77702	6.42717	Ciclev10016767m	2	Kunitz family trypsin and protease inhibitor protein
21	C05727	10.737	8.54726	34.6366	7.04194	Ciclev10005737m	9	Nodulin MtN3 family protein
22	C27091	10.22	5.13302	10.3747	22.019	Ciclev10027151m	7	Silencing defective 5
23	C29388	9.93722	11.832	13.1466	3.33606	Ciclev10029456m	8	Undecaprenyl pyrophosphate synthetase family protein
24	C33696	9.59621	7.67212	14.1247	10.8205	Ciclev10033777m	4	HXXXD-type acyl-transferase family protein
25	C26181	9.36328	51.0861	14.4393	4.74306	Ciclev10026241m	7	2-oxoglutarate (2OG) and Fe(II)-dependent oxygenase superfamily protein
26	C14853	9.02385	11.5766	3.11653	26.0629	Ciclev10014879m	2	Leucine-rich receptor-like protein kinase family protein
27	C11826	8.75651	11.4775	10.9005	8.71197	Ciclev10011850m	6	Nucleosome assembly protein 1;2
28	C11783	8.49448	11.0232	10.7146	8.52849	Ciclev10011807m	6	Nucleosome assembly protein 1;2
29	C29602	8.15192	2.92531	3.43122	2.41591	Ciclev10029670m	8	Serine carboxypeptidase-like 7
30	C14145	8.12898	4.69214	3.90926	5.88132	Ciclev10014170m	2	Transducin/WD40 repeat-like superfamily protein
31	C29680	7.93871	6.54047	14.3897	3.7103	Ciclev10029748m	8	FAD/NAD(P)-binding oxidoreductase family protein
32	C05813	6.93438	6.64853	4.92361	5.29465	Ciclev10005823m	9	Unknown
33	C12105	6.54994	5.7139	5.68857	4.63488	Ciclev10012129m	6	Nucleosome assembly protein 1;2
34	C03680	6.4652	7.53989	26.9761	14.8026	Ciclev10003684m	5	NAD(P)-binding Rossmann-fold superfamily protein
35	C29785	6.43739	2.367	4.40381	3.88058	Ciclev10029853m	8	Zinc finger (C2H2 type) family protein
36	C13720	6.39971	5.1188	4.73149	4.62007	Ciclev10013744m	6	nucleosome assembly protein 1;2
37	C15079	6.14579	15.9723	21.9947	69.8182	Ciclev10015105m	2	UDP-Glycosyltransferase superfamily protein
38	C29583	6.1132	25.7362	89.7345	43.1311	Ciclev10029651m	8	SAUR-like auxin-responsive protein family
39	C26671	6.03398	8.19474	3.80394	9.03197	Ciclev10026731m	7	S-adenosyl-L-methionine-dependent methyltransferases superfamily protein
40	C11954	5.89396	5.26121	5.00147	4.76083	Ciclev10011978m	6	Nucleosome assembly protein 1;2
41	C23661	5.66713	2.6387	9.67444	5.29787	Ciclev10023710m	3	Protein of unknown function (DUF640)
42	C09079	5.58412	7.52273	7.87869	3.98811	Ciclev10009098m	1	Mog1/PsbP/DUF1795-like photosystem II reaction center PsbP family protein
43	C18536	5.55968	2.49823	2.79881	2.72041	Ciclev10018573m	3	Disease resistance protein (TIR-NBS-LRR class) family
44	C28488	5.14497	4.13655	10.3498	9.91392	Ciclev10028555m	8	Lipase 1
45	C28829	5.11484	12.2423	18.911	4.74707	Ciclev10028897m	8	AT-hook protein of GA feedback 1
46	C28486	4.8863	3.61562	11.0627	9.94825	Ciclev10028553m	8	Lipase 1
47	C24652	4.63079	6.32814	3.70756	2.4311	Ciclev10024707m	7	pleiotropic drug resistance 12
48	C06638	4.25331	2.72528	18.2489	13.6315	Ciclev10006651m	9	Plant protein of unknown function (DUF247)
49	C18297	4.18444	4.1772	4.30964	2.05434	Ciclev10018333m	2	Subtilisin-like serine endopeptidase family protein
50	C02387	4.024	2.77791	3.0732	2.96616	Ciclev10002389m	5	SNF7 family protein
51	C28024	3.95742	22.7571	9.61484	11.8846	Ciclev10028089m	8	Glycosyl hydrolase family 10 protein
52	C17837	3.9015	3.60096	2.31118	2.05452	Ciclev10017871m	2	Unknown
53	C11796	3.87166	3.13171	2.85929	3.07384	Ciclev10011820m	6	Cysteinyl-tRNA synthetase, class Ia family protein
54	C27013	3.59392	5.52174	24.3067	12.1099	Ciclev10027073m	7	Ras-related small GTP-binding family protein
55	C07830	3.58503	2.51847	5.7727	3.22194	Ciclev10007844m	1	Ankyrin repeat family protein
56	C33199	3.54933	7.17102	14.4119	11.4473	Ciclev10033274m	4	Unknown
57	C17861	3.51418	2.15915	2.38378	2.50083	Ciclev10017895m	2	PR5-like receptor kinase
58	C19880	3.33101	16.1274	17.7964	8.23051	Ciclev10019918m	3	Major facilitator superfamily protein
59	C13819	3.28089	2.42956	2.92036	3.62321	Ciclev10013843m	6	Unknown
60	C25356	3.17481	2.76071	11.1497	7.71466	Ciclev10025412m	7	Cytochrome P450, family 96, subfamily A, polypeptide 10
61	C27851	3.05814	2.12804	2.79585	2.4843	Ciclev10027914m	8	1,2-alpha-L-fucosidases
62	C30209	2.92326	8.96232	7.20116	19.9294	Ciclev10030278m	8	AP2/B3-like transcriptional factor family protein
63	C28002	2.89004	4.68571	5.16737	4.06614	Ciclev10028067m	8	Nitrite reductase 1
64	C00579	2.78605	2.49549	5.37611	6.79765	Ciclev10000581m	5	Cysteine-rich RLK (RECEPTOR-like protein kinase) 10
65	C27754	2.7756	2.04931	2.74997	2.39816	Ciclev10027816m	8	1,2-alpha-L-fucosidases
66	C14592	2.74635	2.10626	3.20845	2.47195	Ciclev10014618m	2	Protein kinase superfamily protein
67	C05590	2.7261	2.90647	2.33674	2.05787	Ciclev10005600m	9	Sequence-specific DNA binding transcription factors
68	C29907	2.68264	2.22542	2.08433	3.55463	Ciclev10029975m	8	Erv1/Alr family protein
69	C24086	2.55271	5.87649	4.80451	3.73451	Ciclev10024137m	3	Unknown
70	C06850	2.5318	10.0335	8.75147	58.7015	Ciclev10006863m	9	Glutathione S-transferase family protein
71	C28696	2.47791	2.7968	3.60627	2.42876	Ciclev10028764m	8	Lysophosphatidyl acyltransferase 5
72	C25915	2.41973	2.01757	2.06155	2.17139	Ciclev10025975m	7	Transducin/WD40 repeat-like superfamily protein
73	C05830	2.41633	7.55764	6.22789	54.4772	Ciclev10005840m	9	Glutathione S-transferase TAU 8
74	C24493	2.32063	2.05105	2.14642	2.12057	Ciclev10024548m	3	NAD(P)-binding Rossmann-fold superfamily protein
75	C31521	2.29897	2.5661	4.43279	2.09703	Ciclev10031594m	4	Alpha/beta-Hydrolases superfamily protein
76	C13808	2.29329	2.39343	2.28617	2.84313	Ciclev10013832m	6	Cysteinyl-tRNA synthetase, class Ia family protein
77	C12967	2.25325	4.13657	6.88219	2.60807	Ciclev10012991m	6	Unknown
78	C13868	2.24213	2.41264	2.78434	2.37335	Ciclev10013892m	6	FAR1-related sequence 5
79	C17545	2.18877	2.53615	7.53374	5.1003	Ciclev10017575m	2	Bidirectional amino acid transporter 1
80	C00621	2.18438	2.65384	4.54528	7.03187	Ciclev10000623m	5	Cysteine-rich RLK (RECEPTOR-like protein kinase) 10
81	C19179	2.12233	2.88596	3.58503	3.87246	Ciclev10019217m	3	Leucine-rich repeat receptor-like protein kinase family protein
82	C02818	2.11869	3.05288	2.50503	3.14038	Ciclev10002820m	5	Heavy metal transport/detoxification superfamily protein
83	C13840	2.11807	4.31461	12.3885	3.03639	Ciclev10013864m	6	MATE efflux family protein
84	C26635	2.04911	7.54493	2.20749	2.52715	Ciclev10026695m	7	Heavy metal transport/detoxification superfamily protein
85	C28909	2.02319	4.80991	3.23612	6.9895	Ciclev10028977m	8	Methyl esterase 10
86	C03256	2.00985	2.37936	3.2109	3.54585	Ciclev10003258m	5	Pentatricopeptide repeat (PPR) superfamily protein
