# Supplementary material for: MITE insertion-dependent expression of CitRKD1 with a RWP-RK domain regulates somatic embryogenesis in citrus nucellar tissues
Source: BMC Plant Biol. 2018 Aug 13;18:166. doi: 10.1186/s12870-018-1369-3 (PMC6090715; doi:10.1186/s12870-018-1369-3)
Supplement: Supplementary file 3 — Table S3. Weakly expressed genes in polyembryonic reproductive tissues selected by microarray analysis. (XLSX 38 kb) [file 12870_2018_1369_MOESM3_ESM.xlsx]

## Sheet: SUP table
Supplementary Table 3. Weakly expressed genes in polyembryonic reproductive tissues selected by microarray analysis.
Code	Probe ID	Fold exchange value ('Harumi'/'Kiyomi')				Probe origin	Scafold No.	Gene annotation
		DAF15	DAF30	DAF45	DFA60
1	NP-ORF24	0.143	0.06625	0.0539	0.11455	Polyembyonic locus		SF46-E2F transcription factor-like protein
2	NP-ORF60	0.2321	0.267067	0.258633	0.3775	Polyembyonic locus		MYB-like DNA binding protein
3	C33393	0.00380493	0.00726165	0.0528296	0.41716	Ciclev10033469m	4	Zinc-binding alcohol dehydrogenase family protein
4	C30176	0.00430571	0.000345073	0.00125793	0.00220561	Ciclev10030245m	8	UDP-Glycosyltransferase superfamily protein
5	C02171	0.00692204	0.0231379	0.0562523	0.120126	Ciclev10002173m	5	Zinc-binding alcohol dehydrogenase family protein
6	C01726	0.00725047	0.0124644	0.0406824	0.0958281	Ciclev10001728m	5	Zinc-binding alcohol dehydrogenase family protein
7	C02829	0.00858978	0.0146491	0.0144598	0.0136578	Ciclev10002831m	5	MAPK/ERK kinase kinase 1
8	C02210	0.00874821	0.0141131	0.0389922	0.105072	Ciclev10002212m	5	Zinc-binding alcohol dehydrogenase family protein
9	C01444	0.00885363	0.0119576	0.0383436	0.09912	Ciclev10001446m	5	Zinc-binding alcohol dehydrogenase family protein
10	C02202	0.00944674	0.0111828	0.20452	0.0842301	Ciclev10002204m	5	Phloem protein 2-B12
11	C15992	0.0105529	0.0285964	0.0205782	0.377366	Ciclev10016018m	2	Protein of unknown function (DUF506)
12	C12472	0.0107818	0.0176487	0.00398398	0.0193115	Ciclev10012496m	6	NAD(P)-binding Rossmann-fold superfamily protein
13	C25871	0.0115204	0.0126703	0.0505589	0.482959	Ciclev10025931m	7	Flavanone 3-hydroxylase
14	C05831	0.0134372	0.0745059	0.20435	0.210114	Ciclev10005841m	9	Glutathione S-transferase tau 7
15	C11464	0.0135685	0.041139	0.305648	0.0519685	Ciclev10011488m	6	Unknown
16	C21621	0.0145851	0.0250709	0.0369669	0.317307	Ciclev10021663m	3	Tetratricopeptide repeat (TPR)-like superfamily protein
17	C03090	0.0156533	0.0291561	0.190634	0.0897505	Ciclev10003092m	5	Ankyrin repeat family protein
18	C21134	0.0160057	0.0211463	0.0821011	0.416327	Ciclev10021176m	3	Tetratricopeptide repeat (TPR)-like superfamily protein
19	C18281	0.0165673	0.0150189	0.0305755	0.111433	Ciclev10018317m	2	Disease resistance family protein / LRR family protein
20	C03352	0.0170457	0.0111498	0.0131868	0.0208988	Ciclev10003356m	5	Ferredoxin 1
21	C30296	0.0176164	0.0726288	0.0444858	0.0477572	Ciclev10030365m	8	Zinc finger C-x8-C-x5-C-x3-H type family protein
22	C24790	0.0178126	0.0884062	0.0960479	0.0552438	Ciclev10024845m	7	Disease resistance protein (CC-NBS-LRR class) family
23	C02228	0.018143	0.025939	0.0145416	0.0326587	Ciclev10002230m	5	Zinc-binding alcohol dehydrogenase family protein
24	C28620	0.0188907	0.0462362	0.188968	0.331118	Ciclev10028688m	8	2-oxoglutarate (2OG) and Fe(II)-dependent oxygenase superfamily protein
25	C27165	0.0194545	0.00843489	0.00950067	0.016849	Ciclev10027225m	7	Disease resistance protein (CC-NBS-LRR class) family
26	C13929	0.0203556	0.222174	0.060253	0.0826267	Ciclev10013954m	10	Zinc finger C-x8-C-x5-C-x3-H type family protein
27	C18472	0.020773	0.0174632	0.013327	0.0168325	Ciclev10018509m	3	LRR and NB-ARC domains-containing disease resistance protein
28	C12469	0.0217599	0.0467155	0.0112109	0.0528001	Ciclev10012493m	6	NAD(P)-binding Rossmann-fold superfamily protein
29	C10723	0.0218067	0.260763	0.0812996	0.116905	Ciclev10010745m	1	Zinc finger C-x8-C-x5-C-x3-H type family protein
30	C02050	0.0227092	0.00769266	0.0160908	0.0219043	Ciclev10002052m	5	LRR and NB-ARC domains-containing disease resistance protein
31	C23982	0.0229403	0.230429	0.0741885	0.0925047	Ciclev10024033m	3	Zinc finger C-x8-C-x5-C-x3-H type family protein
32	C00179	0.023834	0.242464	0.017544	0.028339	Ciclev10000179m	5	NB-ARC domain-containing disease resistance protein
33	C01443	0.0242858	0.0418548	0.0570157	0.0903325	Ciclev10001445m	5	NAD(P)-binding Rossmann-fold superfamily protein
34	C12621	0.0255512	0.0421464	0.0120264	0.0390836	Ciclev10012645m	6	NAD(P)-binding Rossmann-fold superfamily protein
35	C02891	0.025812	0.0294555	0.00727863	0.00961332	Ciclev10002893m	5	Toll-Interleukin-Resistance (TIR) domain family protein
36	C30202	0.0262925	0.015089	0.0065299	0.0136218	Ciclev10030271m	8	UDP-Glycosyltransferase superfamily protein
37	C02113	0.0299143	0.0214418	0.0644049	0.0814943	Ciclev10002115m	5	2-oxoglutarate (2OG) and Fe(II)-dependent oxygenase superfamily protein
38	C33569	0.0313015	0.0205995	0.144495	0.485612	Ciclev10033648m	4	Unknown
39	C10201	0.0316939	0.0331837	0.025261	0.0639012	Ciclev10010221m	1	NAC-like, activated by AP3/PI
40	C00333	0.032193	0.0321869	0.0408597	0.0354421	Ciclev10000333m	5	Nucleoporin autopeptidase
41	C30378	0.0324297	0.10611	0.347906	0.0773268	Ciclev10030447m	913	Unknown seed protein like 1
42	C18337	0.034189	0.038355	0.10274	0.255552	Ciclev10018374m	2	Oxidoreductase, zinc-binding dehydrogenase family protein
43	C27511	0.0347803	0.0479369	0.034293	0.046346	Ciclev10027573m	7	tRNAHis guanylyltransferase
44	C28996	0.0355412	0.0832781	0.257049	0.134052	Ciclev10029064m	8	Unknown seed protein like 1
45	C18450	0.038087	0.0301948	0.0145916	0.0265987	Ciclev10018487m	3	Pleiotropic drug resistance 12
46	C05324	0.040997	0.154448	0.0912886	0.43124	Ciclev10005334m	9	Cysteine proteinases superfamily protein
47	C03531	0.0410537	0.0653261	0.0529482	0.0230731	Ciclev10003535m	5	ATP-dependent protease La (LON) domain protein
48	C03474	0.0417641	0.0430756	0.0181686	0.119165	Ciclev10003478m	5	Beta-galactosidase 16
49	C00853	0.0424005	0.0155991	0.0481916	0.220296	Ciclev10000855m	5	MATE efflux family protein
50	C23403	0.0427069	0.0178255	0.119789	0.400519	Ciclev10023446m	3	Unknown
51	C13029	0.0433039	0.0159611	0.0219036	0.0549289	Ciclev10013053m	6	HSP20-like chaperones superfamily protein
52	C28985	0.0466193	0.0989664	0.456512	0.127051	Ciclev10029053m	8	Unknown seed protein like 1
53	C09027	0.0490376	0.0843638	0.151707	0.280022	Ciclev10009046m	1	Protein of unknown function, DUF599
54	C32611	0.0503672	0.151456	0.0795319	0.0880125	Ciclev10032686m	4	Glutathione S-transferase tau 7
55	C01086	0.0510748	0.0310568	0.215847	0.1051	Ciclev10001088m	5	Protein kinase superfamily protein
56	C00923	0.0524051	0.144761	0.0290168	0.135213	Ciclev10000925m	5	UDP-glucosyl transferase 85A2
57	C01324	0.052552	0.0747199	0.0585487	0.0562797	Ciclev10001326m	5	Mitochondrial transcription termination factor family protein
58	C05332	0.0548988	0.181267	0.226005	0.140691	Ciclev10005342m	9	Cysteine proteinases superfamily protein
59	C09947	0.0575214	0.0225215	0.0184396	0.295035	Ciclev10009966m	1	Dynein light chain type 1 family protein
60	C01721	0.0639238	0.216594	0.240352	0.239246	Ciclev10001723m	5	Cysteine proteinases superfamily protein
61	C02830	0.0686976	0.039414	0.030842	0.0388028	Ciclev10002832m	5	Calcium-binding EF-hand family protein
62	C12693	0.0690113	0.0651365	0.02336	0.0891878	Ciclev10012717m	6	Glutathione S-transferase TAU 8
63	C27240	0.0739379	0.422033	0.100259	0.475273	Ciclev10027300m	7	ATP binding cassette subfamily B19
64	C00075	0.0766916	0.123547	0.098053	0.116559	Ciclev10000075m	5	DIRP ;Myb-like DNA-binding domain
65	C29546	0.0770057	0.0343738	0.0180418	0.0769131	Ciclev10029614m	8	Stress responsive A/B Barrel Domain
66	C06615	0.0792658	0.148292	0.0668157	0.178311	Ciclev10006628m	9	Basic helix-loop-helix (bHLH) DNA-binding superfamily protein
67	C03077	0.0801755	0.0898681	0.0761502	0.107281	Ciclev10003079m	5	Glucose-6-phosphate/phosphate translocator 2
68	C20596	0.082613	0.176857	0.257701	0.470476	Ciclev10020637m	3	Oxidoreductase family protein
69	C00068	0.0866135	0.131937	0.105233	0.0706232	Ciclev10000068m	5	DIRP ;Myb-like DNA-binding domain
70	C00076	0.0867442	0.122595	0.0982598	0.0865688	Ciclev10000076m	5	DIRP ;Myb-like DNA-binding domain
71	C09030	0.0872439	0.0658606	0.0650516	0.127295	Ciclev10009049m	1	3-hydroxyacyl-CoA dehydrogenase family protein
72	C00123	0.0885502	0.0767803	0.0984964	0.151878	Ciclev10000123m	5	NB-ARC domain-containing disease resistance protein
73	C00065	0.0903434	0.110283	0.0957339	0.0960422	Ciclev10000065m	5	DIRP ;Myb-like DNA-binding domain
74	C00826	0.0919986	0.0742703	0.197084	0.0575228	Ciclev10000828m	5	Sucrose-proton symporter 2
75	C25618	0.0932927	0.200138	0.297227	0.276576	Ciclev10025675m	7	FAD/NAD(P)-binding oxidoreductase family protein
76	C31276	0.0964633	0.234218	0.0370398	0.0368943	Ciclev10031349m	4	Beta glucosidase 17
77	C18130	0.0966471	0.0224227	0.284215	0.192776	Ciclev10018164m	2	Uridine diphosphate glycosyltransferase 74E2
78	C00071	0.098633	0.132322	0.108861	0.0784554	Ciclev10000071m	5	DIRP ;Myb-like DNA-binding domain
79	C13164	0.101467	0.280724	0.239809	0.0765206	Ciclev10013188m	6	Bifunctional inhibitor/lipid-transfer protein/seed storage 2S albumin superfamily protein
80	C00074	0.105447	0.156977	0.104965	0.0759563	Ciclev10000074m	5	DIRP ;Myb-like DNA-binding domain
81	C06823	0.110944	0.405053	0.0816077	0.0323911	Ciclev10006836m	9	Ankyrin repeat family protein
82	C29566	0.111818	0.046878	0.0464821	0.117596	Ciclev10029634m	8	Spc97 / Spc98 family of spindle pole body (SBP) component
83	C03482	0.112595	0.430041	0.180031	0.352305	Ciclev10003486m	5	Major facilitator superfamily protein
84	C31279	0.113382	0.27268	0.0481493	0.0282548	Ciclev10031352m	4	Beta glucosidase 17
85	C25627	0.114929	0.222044	0.346517	0.332285	Ciclev10025684m	7	FAD/NAD(P)-binding oxidoreductase family protein
86	C29490	0.115105	0.114133	0.0657921	0.171523	Ciclev10029558m	8	Spc97 / Spc98 family of spindle pole body (SBP) component
87	C06870	0.116278	0.290333	0.345582	0.293659	Ciclev10006884m	9	Cysteine proteinases superfamily protein
88	C27233	0.124417	0.0918769	0.0822267	0.336679	Ciclev10027293m	7	Syntaxin of plants 112
89	C05585	0.129212	0.194324	0.389035	0.49609	Ciclev10005595m	9	O-acetylserine (thiol) lyase (OAS-TL) isoform A1
90	C01223	0.130493	0.128093	0.238641	0.195996	Ciclev10001225m	5	Unknown
91	C10986	0.131594	0.176961	0.388934	0.372703	Ciclev10011010m	6	H(+)-ATPase 4
92	C00524	0.132582	0.414108	0.296204	0.341257	Ciclev10000526m	5	Sulfate transporter 1;3
93	C01962	0.133514	0.326219	0.151561	0.0756917	Ciclev10001964m	5	Domain of unknown function (DUF303)
94	C24659	0.139526	0.251234	0.112031	0.221343	Ciclev10024714m	7	Pleiotropic drug resistance 12
95	C27125	0.142164	0.181502	0.196359	0.263596	Ciclev10027185m	7	Heat shock protein 70 (Hsp 70) family protein
96	C05996	0.143082	0.211832	0.260323	0.180939	Ciclev10006006m	9	Chlorophyll A-B binding family protein
97	C02405	0.144062	0.240937	0.0225512	0.0861013	Ciclev10002407m	5	NAD(P)-linked oxidoreductase superfamily protein
98	C26555	0.145991	0.378509	0.16776	0.122353	Ciclev10026615m	7	Unknown
99	C14522	0.152759	0.352535	0.262595	0.342447	Ciclev10014548m	2	Protein kinase superfamily protein
100	C00614	0.153815	0.333348	0.297215	0.383746	Ciclev10000616m	5	Sulfate transporter 1;3
101	C31105	0.159002	0.377175	0.142734	0.043521	Ciclev10031178m	4	Beta glucosidase 17
102	C03085	0.159042	0.244014	0.185381	0.21568	Ciclev10003087m	5	Glucose-6-phosphate/phosphate translocator 2
103	C31348	0.160686	0.426827	0.143262	0.0362525	Ciclev10031421m	4	Beta glucosidase 17
104	C10605	0.1616	0.0637969	0.0459307	0.0701622	Ciclev10010626m	1	HXXXD-type acyl-transferase family protein
105	C06826	0.162358	0.294376	0.314705	0.415207	Ciclev10006839m	9	Glutathione S-transferase tau 7
106	C27007	0.164372	0.190749	0.453021	0.253046	Ciclev10027067m	7	Receptor-like protein kinase 1
107	C08943	0.166616	0.230621	0.125541	0.0155767	Ciclev10008962m	1	Myo-inositol oxygenase 4
108	C26344	0.168307	0.418457	0.21621	0.282277	Ciclev10026404m	7	Methyl esterase 10
109	C07538	0.178031	0.499645	0.129183	0.207148	Ciclev10007552m	1	Oligopeptide transporter 1
110	C32878	0.178857	0.20137	0.356047	0.219812	Ciclev10032953m	4	Protein of unknown function (DUF177)
111	C30023	0.179703	0.327198	0.187763	0.386674	Ciclev10030091m	8	P-loop containing nucleoside triphosphate hydrolases superfamily protein
112	C03375	0.181453	0.283598	0.251124	0.275636	Ciclev10003379m	5	Xylem NAC domain 1
113	C01370	0.185169	0.275508	0.300087	0.342644	Ciclev10001372m	5	MATE efflux family protein
114	C03454	0.189118	0.182927	0.166457	0.265796	Ciclev10003458m	5	S-adenosyl-L-methionine-dependent methyltransferases superfamily protein
115	C28387	0.190605	0.169891	0.342763	0.380854	Ciclev10028453m	8	Protein kinase superfamily protein
116	C30307	0.19472	0.390083	0.170808	0.075577	Ciclev10030376m	8	ERF domain protein 10
117	C03800	0.196507	0.280349	0.123225	0.155925	Ciclev10003805m	5	DCD (Development and Cell Death) domain protein
118	C03487	0.199155	0.146602	0.123069	0.401657	Ciclev10003491m	5	Oligopeptide transporter 2
119	C05412	0.200533	0.143053	0.457345	0.455958	Ciclev10005422m	9	O-acetylserine (thiol) lyase (OAS-TL) isoform A1
120	C03799	0.207254	0.191285	0.492125	0.405219	Ciclev10003804m	5	SH3 domain-containing protein
121	C17800	0.207788	0.277514	0.422591	0.494352	Ciclev10017833m	2	Cyclin D6;1
122	C06780	0.209751	0.358973	0.413391	0.444099	Ciclev10006793m	9	Disease resistance family protein / LRR family protein
123	C23469	0.21005	0.180711	0.206954	0.306843	Ciclev10023515m	3	Unknown
124	C03459	0.210611	0.337348	0.377805	0.0433227	Ciclev10003463m	5	Unknown
125	C02178	0.211389	0.390881	0.121175	0.0933959	Ciclev10002180m	5	Alpha/beta-Hydrolases superfamily protein
126	C28326	0.211475	0.412772	0.116171	0.269018	Ciclev10028392m	8	UDP-Glycosyltransferase superfamily protein
127	C02589	0.212799	0.234692	0.0765331	0.203881	Ciclev10002591m	5	Cupredoxin superfamily protein
128	C19770	0.213147	0.140487	0.126535	0.255921	Ciclev10019808m	3	Ammonium transporter 1;2
129	C00695	0.216422	0.226296	0.232306	0.248599	Ciclev10000697m	5	Protein kinase superfamily protein
130	C13932	0.219211	0.446416	0.282058	0.368863	Ciclev10013957m	10	Alpha-vacuolar processing enzyme
131	C27111	0.220039	0.230491	0.0903461	0.170176	Ciclev10027171m	7	Integrase-type DNA-binding superfamily protein
132	C00948	0.220844	0.335699	0.282874	0.363822	Ciclev10000950m	5	MATE efflux family protein
133	C31774	0.224496	0.177572	0.0185219	0.00293545	Ciclev10031848m	4	Sulphotransferase 12
134	C27952	0.227945	0.251373	0.425373	0.232327	Ciclev10028017m	8	Protein kinase superfamily protein
135	C00733	0.228067	0.325117	0.225461	0.24937	Ciclev10000735m	5	AMP-dependent synthetase and ligase family protein
136	C33629	0.228686	0.214122	0.0541649	0.0433884	Ciclev10033710m	4	RNA ligase/cyclic nucleotide phosphodiesterase family protein
137	C26802	0.228718	0.232637	0.47839	0.306105	Ciclev10026862m	7	RAD-like 6
138	C27550	0.229095	0.0209739	0.0468141	0.128674	Ciclev10027612m	7	HAD superfamily, subfamily IIIB acid phosphatase
139	C00979	0.231082	0.171324	0.191145	0.053204	Ciclev10000981m	5	Amino acid permease 6
140	C17977	0.235176	0.310019	0.101079	0.369287	Ciclev10018011m	2	Putative glycosyl hydrolase of unknown function (DUF1680)
141	C26247	0.237292	0.47066	0.236233	0.343561	Ciclev10026307m	7	Methyl esterase 10
142	C07983	0.243111	0.409703	0.210473	0.267118	Ciclev10007998m	1	Cytochrome P450, family 71, subfamily A, polypeptide 22
143	C11900	0.243816	0.272627	0.172316	0.195547	Ciclev10011924m	6	Mitochondrial substrate carrier family protein
144	C13909	0.247033	0.369656	0.329554	0.383786	Ciclev10013934m	10	Alpha-vacuolar processing enzyme
145	C27591	0.248342	0.288938	0.148773	0.186288	Ciclev10027653m	1914	DCD (Development and Cell Death) domain protein
146	C17027	0.252486	0.420297	0.446221	0.254315	Ciclev10017055m	2	MLP-like protein 43
147	C32871	0.256318	0.278956	0.225869	0.25693	Ciclev10032946m	4	RING/U-box superfamily protein
148	C25125	0.258447	0.222716	0.243411	0.28385	Ciclev10025181m	7	Integrase-type DNA-binding superfamily protein
149	C02469	0.258646	0.219841	0.119541	0.436011	Ciclev10002471m	5	K-box region and MADS-box transcription factor family protein
150	C12151	0.261283	0.32488	0.173191	0.181942	Ciclev10012175m	6	Protein with RING/U-box and TRAF-like domains
151	C13900	0.263256	0.439556	0.0508506	0.219922	Ciclev10013925m	2343	NAD(P)-linked oxidoreductase superfamily protein
152	C22681	0.267924	0.247672	0.216048	0.434839	Ciclev10022724m	3	Thioesterase superfamily protein
153	C01578	0.268155	0.308001	0.104915	0.0460235	Ciclev10001580m	5	Unknown
154	C03721	0.270931	0.043435	0.151727	0.263071	Ciclev10003726m	5	RAD-like 6
155	C03675	0.274825	0.266152	0.467366	0.343812	Ciclev10003679m	5	Unknown
156	C25024	0.276899	0.246899	0.252544	0.312077	Ciclev10025080m	7	Phospholipase D delta
157	C15345	0.278514	0.217129	0.0637808	0.0296108	Ciclev10015371m	2	Tyrosine transaminase family protein
158	C25207	0.279604	0.191788	0.304669	0.454428	Ciclev10025263m	7	Transducin/WD40 repeat-like superfamily protein
159	C15142	0.279797	0.27206	0.21348	0.498629	Ciclev10015168m	2	HXXXD-type acyl-transferase family protein
160	C25065	0.281625	0.246963	0.26387	0.317332	Ciclev10025121m	7	Phospholipase D delta
161	C31045	0.282145	0.311601	0.375266	0.421116	Ciclev10031118m	4	ENTH/VHS family protein
162	C03590	0.282385	0.227414	0.366914	0.480805	Ciclev10003594m	5	S-adenosyl-L-methionine-dependent methyltransferases superfamily protein
163	C28319	0.286325	0.423315	0.309593	0.274138	Ciclev10028385m	8	Transmembrane amino acid transporter family protein
164	C22783	0.287227	0.243553	0.214915	0.226438	Ciclev10022826m	3	GRF zinc finger / Zinc knuckle protein
165	C25063	0.289441	0.300268	0.211276	0.239043	Ciclev10025119m	7	Oligopeptide transporter 7
166	C09675	0.29173	0.369369	0.159483	0.282034	Ciclev10009694m	1	Ketose-bisphosphate aldolase class-II family protein
167	C13066	0.291828	0.267073	0.122564	0.490764	Ciclev10013090m	6	Unknown
168	C04093	0.292378	0.43829	0.29217	0.486259	Ciclev10004101m	26	NB-ARC domain-containing disease resistance protein
169	C17652	0.29297	0.243438	0.279886	0.379461	Ciclev10017684m	2	Unknown
170	C25352	0.29327	0.417455	0.0575692	0.153863	Ciclev10025408m	7	Cytochrome P450 superfamily protein
171	C25028	0.294886	0.193409	0.306763	0.479507	Ciclev10025084m	7	Transducin/WD40 repeat-like superfamily protein
172	C00649	0.298834	0.256331	0.188014	0.340622	Ciclev10000651m	5	D-3-phosphoglycerate dehydrogenase
173	C22134	0.301088	0.471576	0.256532	0.248247	Ciclev10022177m	3	DNAJ-like 20
174	C00151	0.301197	0.427257	0.266117	0.395375	Ciclev10000151m	5	NB-ARC domain-containing disease resistance protein
175	C20215	0.306109	0.281923	0.306806	0.157925	Ciclev10020253m	3	Pyridoxal-dependent decarboxylase family protein
176	C24913	0.30697	0.296946	0.25079	0.346704	Ciclev10024968m	7	Oligopeptide transporter 7
177	C30772	0.307815	0.311869	0.129205	0.216035	Ciclev10030844m	4	YELLOW STRIPE like 7
178	C05969	0.307852	0.15986	0.334245	0.380551	Ciclev10005979m	9	Cupredoxin superfamily protein
179	C02794	0.309886	0.326442	0.0384859	0.0268326	Ciclev10002796m	5	Gibberellin-regulated family protein
180	C11976	0.315675	0.358845	0.321762	0.257657	Ciclev10012000m	6	Zinc finger (C3HC4-type RING finger) family protein
181	C21400	0.316166	0.360197	0.205481	0.24477	Ciclev10021442m	3	Methyl esterase 17
182	C15886	0.318794	0.253935	0.301353	0.329129	Ciclev10015912m	2	NAD(P)-binding Rossmann-fold superfamily protein
183	C13927	0.319016	0.469235	0.36906	0.167428	Ciclev10013952m	10	Terpenoid cyclases family protein
184	C18475	0.320228	0.390006	0.438909	0.372985	Ciclev10018512m	3	Xylem serine peptidase 1
185	C12328	0.324297	0.471546	0.29179	0.219512	Ciclev10012352m	6	Homeobox 3
186	C07749	0.325054	0.477326	0.13843	0.306604	Ciclev10007763m	1	Oligopeptide transporter 1
187	C01391	0.326514	0.258224	0.198004	0.288885	Ciclev10001393m	5	NAD(P)-binding Rossmann-fold superfamily protein
188	C20211	0.328252	0.248519	0.0393914	0.0365708	Ciclev10020249m	3	Eukaryotic aspartyl protease family protein
189	C03723	0.336247	0.181942	0.34372	0.420805	Ciclev10003728m	5	ADP-ribosylation factor C1
190	C25537	0.337234	0.182034	0.10264	0.341215	Ciclev10025594m	7	Senescence/dehydration-associated protein-related
191	C01386	0.3381	0.272151	0.210694	0.257905	Ciclev10001388m	5	NAD(P)-binding Rossmann-fold superfamily protein
192	C06115	0.341461	0.240406	0.135349	0.341168	Ciclev10006125m	9	RNA polymerase II fifth largest subunit, E
193	C25239	0.342265	0.325348	0.218849	0.261902	Ciclev10025295m	7	Oligopeptide transporter 1
194	C05441	0.346364	0.228501	0.0131077	0.017475	Ciclev10005451m	9	Alpha/beta-Hydrolases superfamily protein
195	C17243	0.348481	0.360357	0.0300504	0.0458461	Ciclev10017272m	2	NAD(P)-linked oxidoreductase superfamily protein
196	C20212	0.348663	0.2593	0.0300405	0.0432965	Ciclev10020250m	3	Eukaryotic aspartyl protease family protein
197	C32624	0.349968	0.212716	0.209787	0.279416	Ciclev10032699m	4	GRAM domain-containing protein / ABA-responsive protein-related
198	C25153	0.351131	0.489626	0.0732695	0.220966	Ciclev10025209m	7	Growth-regulating factor 1
199	C00760	0.353398	0.306335	0.136763	0.0824935	Ciclev10000762m	5	Cytochrome P450, family 709, subfamily B, polypeptide 1
200	C17847	0.354177	0.0469617	0.0152105	0.0259395	Ciclev10017881m	2	Mannose-6-phosphate isomerase, type I
201	C27912	0.355192	0.394191	0.32501	0.33166	Ciclev10027976m	8	Armadillo repeat only 1
202	C25395	0.355611	0.451308	0.291395	0.4639	Ciclev10025451m	7	Cytochrome P450 superfamily protein
203	C01749	0.355631	0.335472	0.273093	0.423737	Ciclev10001751m	5	Peroxidase superfamily protein
204	C23379	0.358261	0.196348	0.0124011	0.117008	Ciclev10023422m	3	MADS-box transcription factor family protein
205	C00290	0.358748	0.30476	0.307829	0.386064	Ciclev10000290m	5	THO complex, subunit 5
206	C01372	0.364105	0.243867	0.18451	0.282043	Ciclev10001374m	5	NAD(P)-binding Rossmann-fold superfamily protein
207	C30396	0.364686	0.321575	0.271841	0.131558	Ciclev10030465m	56	Disease resistance protein (TIR-NBS-LRR class), putative
208	C27316	0.364701	0.180218	0.0803971	0.0759054	Ciclev10027377m	7	SAUR-like auxin-responsive protein family
209	C25183	0.3673	0.429517	0.410115	0.339145	Ciclev10025239m	7	F-box/RNI-like/FBD-like domains-containing protein
210	C25560	0.370864	0.485216	0.312366	0.286737	Ciclev10025617m	7	Cytochrome P450 superfamily protein
211	C15788	0.371417	0.320586	0.344579	0.289227	Ciclev10015814m	2	Cysteine proteinases superfamily protein
212	C10500	0.372384	0.471004	0.384978	0.415361	Ciclev10010520m	1	Disease resistance family protein / LRR family protein
213	C10769	0.37698	0.492328	0.372707	0.0776205	Ciclev10010791m	1	Barwin-related endoglucanase
214	C28057	0.378771	0.179421	0.0167959	0.360286	Ciclev10028122m	8	Ferulic acid 5-hydroxylase 1
215	C29334	0.38045	0.389309	0.327843	0.260555	Ciclev10029402m	8	Family of unknown function (DUF662)
216	C12818	0.38091	0.344633	0.251637	0.356735	Ciclev10012842m	6	Unknown
217	C12810	0.382293	0.384744	0.433876	0.489583	Ciclev10012834m	6	Rubredoxin family protein
218	C19134	0.38449	0.299196	0.183105	0.22055	Ciclev10019172m	3	Prolyl oligopeptidase family protein
219	C07359	0.384533	0.451518	0.384482	0.371861	Ciclev10007373m	1	Disease resistance family protein / LRR family protein
220	C00636	0.387448	0.331574	0.297328	0.128237	Ciclev10000638m	5	Tetratricopeptide repeat (TPR)-like superfamily protein
221	C25795	0.388078	0.279599	0.0760891	0.0897069	Ciclev10025855m	7	Growth-regulating factor 5
222	C15410	0.389837	0.270073	0.393153	0.281514	Ciclev10015436m	2	Basic helix-loop-helix (bHLH) DNA-binding superfamily protein
223	C24028	0.394594	0.414985	0.400927	0.410657	Ciclev10024079m	3	Mitochondrial editing factor 21
224	C30302	0.396402	0.308818	0.35695	0.329713	Ciclev10030371m	8	Cytochrome BC1 synthesis
225	C00908	0.398858	0.403518	0.356806	0.292197	Ciclev10000910m	5	Protein phosphatase 2C family protein
226	C33621	0.406227	0.104558	0.227751	0.476506	Ciclev10033702m	4	Unknown
227	C18259	0.406291	0.221197	0.365655	0.377927	Ciclev10018295m	2	Unknown
228	C07980	0.40838	0.408452	0.117904	0.159207	Ciclev10007994m	1	HXXXD-type acyl-transferase family protein
229	C00512	0.410333	0.343337	0.450512	0.384658	Ciclev10000514m	5	Zn-dependent exopeptidases superfamily protein
230	C00533	0.414915	0.381519	0.446022	0.439896	Ciclev10000535m	5	Zn-dependent exopeptidases superfamily protein
231	C12520	0.415371	0.49047	0.375573	0.257819	Ciclev10012544m	6	HAD superfamily, subfamily IIIB acid phosphatase
232	C22404	0.415871	0.320892	0.0936931	0.0598533	Ciclev10022447m	3	protein phosphatase 2A subunit A2
233	C19471	0.417849	0.409424	0.233068	0.242873	Ciclev10019509m	3	Beta-hexosaminidase 2
234	C28434	0.420403	0.43497	0.305432	0.394365	Ciclev10028501m	8	AP2/B3-like transcriptional factor family protein
235	C21919	0.420621	0.328217	0.336004	0.320654	Ciclev10021962m	3	Oxidoreductase, zinc-binding dehydrogenase family protein
236	C22780	0.421738	0.476491	0.343523	0.358406	Ciclev10022823m	3	GRF zinc finger / Zinc knuckle protein
237	C17600	0.425257	0.452627	0.440217	0.477944	Ciclev10017631m	2	Mitochondrial editing factor 21
238	C10405	0.425281	0.426441	0.448759	0.495093	Ciclev10010425m	1	Mitochondrial editing factor 21
239	C20788	0.42668	0.255913	0.222285	0.375565	Ciclev10020829m	3	Senescence-related gene 1
240	C28145	0.428678	0.337101	0.323368	0.359842	Ciclev10028210m	8	Alpha-L-fucosidase 1
241	C00396	0.428965	0.462912	0.399072	0.392239	Ciclev10000398m	5	THO complex, subunit 5
242	C28397	0.433821	0.321198	0.335095	0.425644	Ciclev10028463m	8	Alpha-L-fucosidase 1
243	C12360	0.435499	0.266557	0.49354	0.215403	Ciclev10012384m	6	Plasma membrane intrinsic protein 1;4
244	C30311	0.443869	0.326164	0.289324	0.445711	Ciclev10030380m	8	Decapping 1
245	C00930	0.443878	0.310715	0.311247	0.414869	Ciclev10000932m	5	Tetratricopeptide repeat (TPR)-like superfamily protein
246	C05147	0.444829	0.203398	0.043508	0.434926	Ciclev10005157m	9	2-oxoglutarate (2OG) and Fe(II)-dependent oxygenase superfamily protein
247	C26410	0.446492	0.343408	0.124156	0.122195	Ciclev10026470m	7	Pyrophosphorylase 2
248	C23861	0.446924	0.378712	0.295647	0.253731	Ciclev10023911m	3	NB-ARC domain-containing disease resistance protein
249	C15208	0.448172	0.308982	0.317091	0.459102	Ciclev10015234m	2	HXXXD-type acyl-transferase family protein
250	C13352	0.449101	0.30201	0.167085	0.348395	Ciclev10013376m	6	Glucose-6-phosphate dehydrogenase 4
251	C07104	0.450526	0.388502	0.122946	0.477942	Ciclev10007118m	9	HXXXD-type acyl-transferase family protein
252	C04039	0.451933	0.414788	0.264546	0.124848	Ciclev10004047m	5	FAD/NAD(P)-binding oxidoreductase family protein
253	C00198	0.453751	0.453322	0.203157	0.447259	Ciclev10000198m	5	NB-ARC domain-containing disease resistance protein
254	C01809	0.453944	0.182521	0.290877	0.405714	Ciclev10001811m	5	Basic helix-loop-helix (bHLH) DNA-binding superfamily protein
255	C12861	0.458108	0.320182	0.327459	0.476863	Ciclev10012885m	6	Rubredoxin family protein
256	C05994	0.459926	0.422007	0.205747	0.476943	Ciclev10006004m	9	Plant invertase/pectin methylesterase inhibitor superfamily protein
257	C32899	0.460913	0.444625	0.393447	0.0438668	Ciclev10032974m	4	Jasmonate-zim-domain protein 10
258	C02041	0.46288	0.120664	0.14828	0.406034	Ciclev10002043m	5	N-terminal nucleophile aminohydrolases (Ntn hydrolases) superfamily protein
259	C27623	0.463982	0.490206	0.493993	0.467482	Ciclev10027685m	8	Aldehyde oxidase 1
260	C01810	0.468585	0.120881	0.154712	0.402849	Ciclev10001812m	5	N-terminal nucleophile aminohydrolases (Ntn hydrolases) superfamily protein
261	C05415	0.468746	0.298903	0.0348746	0.0289345	Ciclev10005425m	9	Alpha/beta-Hydrolases superfamily protein
262	C29532	0.469749	0.0621793	0.0692244	0.115012	Ciclev10029600m	8	Chaperone DnaJ-domain superfamily protein
263	C16899	0.471198	0.37576	0.31248	0.330975	Ciclev10016927m	2	Photosystem II family protein
264	C30814	0.474627	0.221761	0.37063	0.113581	Ciclev10030887m	4	Rhamnose biosynthesis 1
265	C24795	0.475356	0.464216	0.356191	0.252145	Ciclev10024850m	7	Disease resistance protein (CC-NBS-LRR class) family
266	C26533	0.475601	0.344553	0.129433	0.128058	Ciclev10026593m	7	Pyrophosphorylase 2
267	C16191	0.478256	0.494759	0.285445	0.423118	Ciclev10016217m	2	Unknown
268	C12914	0.484222	0.453037	0.215357	0.307763	Ciclev10012938m	6	Auxin efflux carrier family protein
269	C24014	0.488936	0.396966	0.347201	0.465191	Ciclev10024065m	3	Structural maintenance of chromosomes (SMC) family protein
270	C27890	0.490625	0.442906	0.0599081	0.117501	Ciclev10027954m	8	White-brown complex homolog protein 11
271	C21974	0.490779	0.337312	0.304172	0.349822	Ciclev10022017m	3	Light harvesting complex of photosystem II 5
272	C23524	0.495639	0.322657	0.431468	0.335423	Ciclev10023570m	3	Cellulose synthase like G3
